# Supplementary material for: A comparative map of macroautophagy and mitophagy in the vertebrate eye
Source: Autophagy. 2019 Feb 20;15(7):1296–308. doi: 10.1080/15548627.2019.1580509 (PMC6613837; doi:10.1080/15548627.2019.1580509)
Supplement: Supplemental Material [file kaup-15-07-1580509-s0001.zip]

Archive with 5 entries (4 files):
- Supplementary information/
- Supplementary information/Fig-S1.jpg
- Supplementary information/Fig-S2.jpg
- Supplementary information/Fig-S3.jpg
- Supplementary information/Supplementary caption.docx
